# Supplementary material for: Breastfeeding Duration and High Blood Pressure in Children and Adolescents: Results from a Cross-Sectional Study of Seven Provinces in China
Source: Nutrients. 2022 Jul 30;14(15):3152. doi: 10.3390/nu14153152 (PMC9370455; doi:10.3390/nu14153152)
Supplement: Supplementary file 1 [file nutrients-14-03152-s001.zip]

Archive with 1 entries (1 files):
- nutrients-1817011-supplementary.pdf
